# Supplementary material for: The Impact of Exercise on Improving Body Composition and PSA in High-Risk Prostate Cancer Patients on Androgen-Deprivation Therapy
Source: Nutrients. 2022 Nov 30;14(23):5088. doi: 10.3390/nu14235088 (PMC9738737; doi:10.3390/nu14235088)
Supplement: Supplementary file 1 [file nutrients-14-05088-s001.zip]

Archive with 1 entries (1 files):
- nutrients-2023740-supplementary.pdf
